# Supplementary material for: Association between physical activity, socioeconomic status, blood biomarkers, and diet in lebanese adults
Source: PLoS One. 2025 Apr 25;20(4):e0321884. doi: 10.1371/journal.pone.0321884 (PMC12027015; doi:10.1371/journal.pone.0321884)
Supplement: S1 Data — . (XLSX) [file pone.0321884.s001.xlsx]

## Sheet: Maria AFSHIN_PA PATTERN_9.11.20
AGE	Age_Br	SEX	MS	MS_Br	MS_Br2	EDU	EDU_BR_2	EDU_Br_3	WORK	WORK_Br	Work_Br2	CI	CI_Br	BMI	Ovwt_Ob_Br	WAIST_CIRC_AVG	WAIST_Br	Physical_activity	Physical_Activity_br1	dHDL_mgdl	HDL_Male	HDL_male_Br	HDL_Female	HDL_Female_Br	LDL_mgdl	LDL_Br	VLDL_mgdl	VLDL_Br	CRP_mgL	CRP_Br	GLU_mgdl	GLU_Br	@25OHD_ngml	@25OHD_Br	@25OHD_Br1	Insulin_microIUml	Insulin_Br	KCAL_FFQ	PercentofcaloriesfromCARBS	PercentofcaloriesfromPROTEIN	PercentofcaloriesfromFAT
25	1	0	2	1	0	5	0	2	0	3	1	0.8	0	19.8173	0	75	0	3	0	75	#NULL!	#NULL!	75	0	100	0	44	1	8	2	99	1	27.6	1	1	9.8	0	4652.52	38.045	17.2062	45.6842
34	1	0	2	1	0	4	0	1	0	3	1	1	1	29.5269	1	89.25	1	2	0	60	#NULL!	#NULL!	60	0	134	1	24	0	3	1	155	2	8.9	0	2	48	1	2187.83	54.6471	13.8292	29.8809
20	1	1	1	2	1	5	0	2	5	2	1	2	1	30.3461	1	102	1	3	0	41	41	0	#NULL!	#NULL!	128	1	48	1	6	2	84	1	#NULL!	#NULL!	#NULL!	#NULL!	#NULL!	3318.08	46.9787	12.1382	44.1737
38	1	0	2	1	0	8	1	3	1	1	0	0.8	0	20.48	0	72	0	3	0	55	#NULL!	#NULL!	55	0	114	1	19	0	2	1	91	1	25.5	1	1	18	0	1838.38	59.6786	15.8291	25.9782
56	2	0	5	3	1	4	0	1	0	3	1	0.166667	0	24.8615	0	77	0	2	0	71	#NULL!	#NULL!	71	0	154	1	14	0	3	1	79	1	17.4	0	2	9.2	0	3356.41	36.9779	15.1518	50.4064
45	2	0	2	1	0	4	0	1	0	3	1	2.5	1	33.9697	1	93.5	1	2	0	67	#NULL!	#NULL!	67	0	143	1	30	1	3	1	134	2	8.7	0	2	25.3	0	1894.54	50.9304	14.4929	35.1903
37	1	1	2	1	0	5	0	2	3	1	0	1.25	1	34.1522	1	108.45	1	1	1	44	44	0	#NULL!	#NULL!	200	2	30	1	26	2	111	2	9.3	0	2	16.6	0	4478.62	47.712	16.2043	34.624
63	2	1	2	1	0	5	0	2	2	1	0	0.6	0	#NULL!	#NULL!	114.25	1	1	1	34	34	1	#NULL!	#NULL!	109	1	19	0	5	2	95	1	#NULL!	#NULL!	#NULL!	#NULL!	#NULL!	#NULL!	#NULL!	#NULL!	#NULL!
61	2	1	2	1	0	3	0	1	3	1	0	0.75	0	32.7158	1	104	1	2	0	37	37	1	#NULL!	#NULL!	91	0	21	0	4	2	135	2	23.7	1	1	57.4	1	3199.58	52.6983	16.4939	30.9134
47	2	0	5	3	1	4	0	1	0	3	1	0.333333	0	20.0431	0	68.5	0	1	1	60	#NULL!	#NULL!	60	0	147	1	15	0	0	0	107	2	38.7	2	0	20.6	0	2508.83	60.0826	13.9666	28.914
24	1	0	1	2	1	8	1	3	2	1	0	1	1	21.4857	0	72	0	3	0	68	#NULL!	#NULL!	68	0	107	1	18	0	1	1	82	1	25.5	1	1	31	1	2267.5	54.7067	15.9242	33.0333
20	1	1	1	2	1	7	1	3	5	2	1	1	1	22.6646	0	80.45	0	3	0	32	32	1	#NULL!	#NULL!	120	1	15	0	2	1	100	2	10.7	0	2	18.2	0	3384.04	42.041	14.0392	43.712
30	1	1	1	2	1	7	1	3	5	2	1	0.25	0	24.794	0	87.2	0	1	1	70	70	0	#NULL!	#NULL!	126	1	18	0	5	2	83	1	#NULL!	#NULL!	#NULL!	#NULL!	#NULL!	1844.76	52.2246	14.463	34.4621
21	1	1	1	2	1	6	0	2	2	1	0	1.25	1	28.8794	1	95.55	1	3	0	54	54	0	#NULL!	#NULL!	119	1	13	0	3	1	96	1	11.2	0	2	29.4	1	2375.02	39.0518	18.4	43.3314
26	1	0	1	2	1	6	0	2	0	3	1	1.5	1	28.4352	1	76.25	0	1	1	48	#NULL!	#NULL!	48	1	105	1	16	0	9	2	88	1	7.9	0	2	34.1	1	1861.84	42.4326	16.7579	41.1829
52	2	1	2	1	0	6	0	2	3	1	0	1	1	32.3838	1	118	1	3	0	36	36	1	#NULL!	#NULL!	135	1	23	0	4	2	112	2	12.7	0	2	14.5	0	6682.7	47.7217	15.0792	38.7489
22	1	1	1	2	1	7	1	3	5	2	1	1.5	1	26.9833	1	90	0	1	1	37	37	1	#NULL!	#NULL!	146	1	38	1	5	2	84	1	#NULL!	#NULL!	#NULL!	#NULL!	#NULL!	3741.21	41.7479	16.5945	41.6094
47	2	0	2	1	0	5	0	2	0	3	1	2.5	1	#NULL!	#NULL!	118	1	3	0	59	#NULL!	#NULL!	59	0	116	1	33	1	16	2	122	2	11.1	0	2	16.4	0	#NULL!	#NULL!	#NULL!	#NULL!
29	1	0	2	1	0	7	1	3	0	3	1	1	1	25.0188	1	75.5	0	2	0	71	#NULL!	#NULL!	71	0	104	1	15	0	3	1	89	1	#NULL!	#NULL!	#NULL!	#NULL!	#NULL!	1330.14	52.2526	17.2396	29.629
33	1	0	1	2	1	4	0	1	2	1	0	2	1	38.5412	1	104.75	1	1	1	47	#NULL!	#NULL!	47	1	88	0	28	0	10	2	71	1	#NULL!	#NULL!	#NULL!	#NULL!	#NULL!	2573.66	51.7407	15.6226	33.1964
26	1	0	2	1	0	5	0	2	0	3	1	1.33333	1	22.2039	0	75.25	0	3	0	53	#NULL!	#NULL!	53	0	72	0	17	0	1	1	110	2	9.8	0	2	10.9	0	3116	50.7408	14.0333	35.9915
37	1	0	1	2	1	5	0	2	2	1	0	0.666667	0	19.2908	0	67	0	3	0	86	#NULL!	#NULL!	86	0	96	0	13	0	0	0	109	2	10.6	0	2	15.6	0	1923.37	49.4768	14.3002	36.4113
50	2	0	2	1	0	5	0	2	3	1	0	1	1	33.7283	1	77.75	0	2	0	44	#NULL!	#NULL!	44	1	137	1	18	0	90	2	115	2	6.2	0	2	29.9	1	1458.06	43.2781	18.1511	40.2622
43	2	0	2	1	0	5	0	2	3	1	0	1.66667	1	25.718	1	78.5	0	2	0	74	#NULL!	#NULL!	74	0	118	1	33	1	0	0	85	1	8.5	0	2	19	0	1304.83	53.9602	16.5735	32.5124
62	2	1	2	1	0	8	1	3	1	1	0	2.2	1	#NULL!	#NULL!	102	1	3	0	52	52	0	#NULL!	#NULL!	143	1	21	0	6	2	93	1	#NULL!	#NULL!	#NULL!	#NULL!	#NULL!	#NULL!	#NULL!	#NULL!	#NULL!
39	1	1	2	1	0	6	0	2	1	1	0	3	1	34.6959	1	107.75	1	3	0	41	41	0	#NULL!	#NULL!	102	1	30	1	4	2	99	1	42.3	2	0	30.8	1	5856.55	41.5449	14.7468	42.9783
44	2	1	2	1	0	3	0	1	3	1	0	1.5	1	30.6123	1	104	1	3	0	42	42	0	#NULL!	#NULL!	196	2	43	1	4	2	110	2	18.8	0	2	68.4	1	2268.15	41.7711	16.6616	36.6789
29	1	1	2	1	0	4	0	1	3	1	0	2	1	33.5744	1	102.5	1	3	0	45	45	0	#NULL!	#NULL!	167	2	24	0	3	1	107	2	#NULL!	#NULL!	#NULL!	#NULL!	#NULL!	2511.64	44.8135	14.212	41.2862
25	1	1	1	2	1	5	0	2	3	1	0	1.2	1	24.1221	0	84	0	2	0	47	47	0	#NULL!	#NULL!	78	0	17	0	2	1	90	1	20.6	1	1	19.7	0	5572.42	55.7503	18.047	24.7593
32	1	1	2	1	0	7	1	3	3	1	0	0.5	0	29.2848	1	94.9	1	1	1	35	35	1	#NULL!	#NULL!	135	1	70	1	#NULL!	#NULL!	98	1	43.7	2	0	24.4	0	1854.7	50.4238	16.0843	30.921
34	1	0	2	1	0	6	0	2	2	1	0	1.25	1	34.4176	1	96	1	1	1	41	#NULL!	#NULL!	41	1	135	1	26	0	11	2	91	1	#NULL!	#NULL!	#NULL!	#NULL!	#NULL!	2121.2	46.5948	18.1626	35.5947
38	1	0	2	1	0	4	0	1	0	3	1	1.5	1	27.8044	1	86.5	1	3	0	56	#NULL!	#NULL!	56	0	183	2	60	1	10	2	216	2	11.8	0	2	20.8	0	1917.14	52.7495	14.1491	34.1778
20	1	0	1	2	1	7	1	3	5	2	1	0.555556	0	16.7046	0	64	0	1	1	64	#NULL!	#NULL!	64	0	41	0	6	0	1	1	90	1	14.8	0	2	17.6	0	4201.75	46.2263	13.3458	38.5492
46	2	1	2	1	0	5	0	2	6	3	1	1	1	32.8049	1	112	1	1	1	46	46	0	#NULL!	#NULL!	100	0	33	1	8	2	102	2	10.8	0	2	16.5	0	3838.73	47.9054	15.5048	37.3303
23	1	1	1	2	1	4	0	1	3	1	0	1	1	22.4059	0	78	0	2	0	35	35	1	#NULL!	#NULL!	98	0	13	0	0	0	85	1	20.1	1	1	14.5	0	3377.04	42.0863	15.8074	40.6134
45	2	1	2	1	0	3	0	1	3	1	0	2.5	1	30.7713	1	105.1	1	1	1	40	40	1	#NULL!	#NULL!	132	1	31	1	1	1	107	2	15.1	0	2	30.3	1	2650.91	61.163	13.246	28.2301
37	1	1	3	3	1	6	0	2	3	1	0	1.16667	1	18.7753	0	74	0	2	0	35	35	1	#NULL!	#NULL!	108	1	32	1	10	2	92	1	#NULL!	#NULL!	#NULL!	8.5	0	2662.21	56.1407	14.9173	28.9319
54	2	1	2	1	0	7	1	3	2	1	0	1.2	1	36.0147	1	110.85	1	1	1	46	46	0	#NULL!	#NULL!	125	1	16	0	14	2	128	2	19.3	0	2	45.6	1	2199.7	39.735	14.1932	48.7212
48	2	0	2	1	0	8	1	3	3	1	0	1.25	1	19.7429	0	64.5	0	2	0	68	#NULL!	#NULL!	68	0	119	1	18	0	3	1	96	1	28.9	1	1	6.4	0	2166.96	62.236	17.8261	20.4444
38	1	1	2	1	0	3	0	1	2	1	0	0.75	0	26.9232	1	105.5	1	1	1	41	41	0	#NULL!	#NULL!	190	2	61	1	5	2	128	2	27.6	1	1	14.2	0	4526.93	49.9004	14.0378	36.937
33	1	0	2	1	0	8	1	3	1	1	0	0.8	0	22.1443	0	72.7	0	2	0	55	#NULL!	#NULL!	55	0	95	0	13	0	4	2	83	1	#NULL!	#NULL!	#NULL!	#NULL!	#NULL!	2297.83	45.4552	16.2349	40.0959
38	1	0	2	1	0	4	0	1	0	3	1	1.5	1	24.3472	0	85.25	1	2	0	44	#NULL!	#NULL!	44	1	21	0	9	0	6	2	89	1	11.1	0	2	14.8	0	2950.64	56.3457	14.3025	31.833
46	2	0	2	1	0	6	0	2	3	1	0	1.33333	1	24.2424	0	85	1	3	0	57	#NULL!	#NULL!	57	0	235	2	25	0	2	1	103	2	17.5	0	2	7.5	0	1838.36	46.6463	13.7495	41.6774
38	1	0	1	2	1	2	0	1	3	1	0	2.5	1	28.6136	1	90.15	1	1	1	40	#NULL!	#NULL!	40	1	126	1	42	1	5	2	86	1	7.2	0	2	21.2	0	2507.2	49.9167	18.5827	30.27
49	2	0	1	2	1	7	1	3	3	1	0	0.5	0	25.5354	1	85.1	1	3	0	59	#NULL!	#NULL!	59	0	112	1	17	0	1	1	81	1	34.7	2	0	13.1	0	2818.71	51.5724	15.461	31.9768
29	1	0	2	1	0	5	0	2	2	1	0	1	1	25.078	1	77.5	0	3	0	47	#NULL!	#NULL!	47	1	99	0	25	0	1	1	96	1	12.5	0	2	16.9	0	2465.11	47.8688	17.431	36.159
40	2	0	2	1	0	5	0	2	3	1	0	1.5	1	24.6698	0	77.5	0	1	1	59	#NULL!	#NULL!	59	0	109	1	14	0	1	1	96	1	8.4	0	2	#NULL!	#NULL!	1600.23	47.1324	16.1788	36.8123
21	1	1	1	2	1	7	1	3	3	1	0	1	1	24.2954	0	69.2	0	1	1	49	49	0	#NULL!	#NULL!	108	1	12	0	1	1	88	1	7.8	0	2	12.9	0	4106.14	52.0111	15.3091	32.6022
40	2	1	2	1	0	7	1	3	3	1	0	0.333333	0	29.6617	1	109.15	1	1	1	26	26	1	#NULL!	#NULL!	156	1	30	1	2	1	102	2	14	0	2	15.3	0	3648.43	48.4185	16.7169	35.643
30	1	1	2	1	0	7	1	3	3	1	0	0.5	0	26.2654	1	91	0	3	0	44	44	0	#NULL!	#NULL!	152	1	25	0	6	2	86	1	#NULL!	#NULL!	#NULL!	#NULL!	#NULL!	1477.95	47.5023	14.0513	39.149
31	1	1	1	2	1	4	0	1	1	1	0	0.75	0	29.6891	1	95.75	1	3	0	49	49	0	#NULL!	#NULL!	188	2	25	0	4	2	93	1	#NULL!	#NULL!	#NULL!	#NULL!	#NULL!	3303.97	49.9565	20.4797	29.4944
22	1	0	2	1	0	4	0	1	0	3	1	1.5	1	25.7583	1	86.5	1	3	0	49	#NULL!	#NULL!	49	1	154	1	23	0	11	2	105	2	12.7	0	2	#NULL!	#NULL!	2340.37	52.6942	13.2773	33.8136
35	1	0	2	1	0	6	0	2	2	1	0	0.666667	0	24.7041	0	83.5	1	3	0	52	#NULL!	#NULL!	52	0	123	1	38	1	2	1	98	1	17.8	0	2	13.5	0	1862.35	51.6375	16.7589	33.9499
38	1	1	1	2	1	3	0	1	3	1	0	0.333333	0	23.4083	0	87.5	0	1	1	33	33	1	#NULL!	#NULL!	78	0	24	0	3	1	87	1	17.6	0	2	13.9	0	2625.24	53.1777	17.3564	29.4826
36	1	1	3	3	1	7	1	3	3	1	0	1	1	21.8912	0	78.25	0	1	1	67	67	0	#NULL!	#NULL!	122	1	10	0	2	1	94	1	9.9	0	2	14.2	0	2419.77	49.0015	15.1966	34.9172
28	1	1	1	2	1	6	0	2	1	1	0	1	1	30.2953	1	106	1	1	1	53	53	0	#NULL!	#NULL!	111	1	22	0	4	2	93	1	#NULL!	#NULL!	#NULL!	#NULL!	#NULL!	5420.66	58.5342	15.2701	26.4424
32	1	1	1	2	1	7	1	3	2	1	0	0.6	0	27.2531	1	100.6	1	1	1	44	44	0	#NULL!	#NULL!	88	0	15	0	7	2	77	1	#NULL!	#NULL!	#NULL!	#NULL!	#NULL!	2742.45	49.701	19.362	32.5034
20	1	0	1	2	1	7	1	3	5	2	1	1.5	1	19.3949	0	61.5	0	3	0	55	#NULL!	#NULL!	55	0	98	0	14	0	1	1	87	1	8.9	0	2	8	0	3761.98	36.6955	15.4104	49.745
50	2	1	1	2	1	4	0	1	3	1	0	0.4	0	24.6326	0	82.5	0	2	0	52	52	0	#NULL!	#NULL!	175	2	22	0	5	2	136	2	20.5	1	1	29.9	1	2482.15	57.1525	14.3707	30.1926
29	1	1	1	2	1	7	1	3	3	1	0	0.166667	0	27.0552	1	90.5	0	1	1	49	49	0	#NULL!	#NULL!	79	0	27	0	4	2	89	1	15.2	0	2	25.7	0	#NULL!	#NULL!	#NULL!	#NULL!
36	1	0	2	1	0	7	1	3	0	3	1	0.8	0	24.7074	0	85	1	3	0	85	#NULL!	#NULL!	85	0	105	1	17	0	6	2	131	2	6.5	0	2	35.7	1	3041.32	47.8579	12.2799	40.9017
52	2	1	2	1	0	5	0	2	3	1	0	0.6	0	30.8968	1	110.15	1	1	1	45	45	0	#NULL!	#NULL!	122	1	19	0	11	2	111	2	15.3	0	2	36	1	1703.8	40.5955	16.3513	46.3469
43	2	0	2	1	0	5	0	2	3	1	0	0.666667	0	23.0224	0	75.5	0	3	0	65	#NULL!	#NULL!	65	0	157	1	14	0	1	1	109	2	22.9	1	1	14.6	0	3052.25	45.0855	17.3171	36.5303
27	1	1	2	1	0	7	1	3	3	1	0	0.25	0	23.227	0	93	0	1	1	33	33	1	#NULL!	#NULL!	78	0	22	0	2	1	90	1	14.5	0	2	21.8	0	3241.4	52.1704	14.085	33.2033
37	1	0	2	1	0	7	1	3	2	1	0	0.8	0	24.281	0	84	1	3	0	53	#NULL!	#NULL!	53	0	126	1	20	0	2	1	126	2	#NULL!	#NULL!	#NULL!	14.6	0	1642.9	58.5374	15.4365	28.7013
38	1	0	2	1	0	7	1	3	1	1	0	0.571429	0	32.4361	1	96.5	1	1	1	59	#NULL!	#NULL!	59	0	132	1	26	0	4	2	94	1	14.8	0	2	24.9	0	1624.81	37.3425	19.9784	42.5666
30	1	0	2	1	0	5	0	2	0	3	1	1.33333	1	28.3185	1	88.25	1	3	0	84	#NULL!	#NULL!	84	0	103	1	10	0	4	2	81	1	11.8	0	2	11.6	0	2457.96	48.7404	15.172	38.0885
56	2	1	2	1	0	4	0	1	1	1	0	1	1	32.526	1	108.5	1	3	0	53	53	0	#NULL!	#NULL!	151	1	55	1	5	2	157	2	15.4	0	2	22.7	0	1288.87	51.0652	19.2727	30.4434
50	2	1	1	2	1	6	0	2	3	1	0	0.6	0	25.4199	1	92.4	0	3	0	31	31	1	#NULL!	#NULL!	114	1	25	0	4	2	102	2	14.5	0	2	23.5	0	2129.36	54.5932	14.717	29.0123
23	1	0	1	2	1	8	1	3	2	1	0	0.8	0	19.4635	0	77.25	0	1	1	55	#NULL!	#NULL!	55	0	92	0	34	1	1	1	81	1	16	0	2	16.9	0	2720.61	45.8433	14.4495	37.3859
34	1	1	2	1	0	5	0	2	3	1	0	1.33333	1	28.8045	1	103	1	1	1	36	36	1	#NULL!	#NULL!	168	2	29	0	17	2	87	1	#NULL!	#NULL!	#NULL!	#NULL!	#NULL!	2024.37	49.7096	18.049	33.1306
42	2	0	2	1	0	4	0	1	0	3	1	1.75	1	24.1799	0	79.5	0	1	1	59	#NULL!	#NULL!	59	0	128	1	25	0	3	1	100	2	10.8	0	2	#NULL!	#NULL!	3047.79	41.2165	14.3489	44.4371
25	1	1	1	2	1	4	0	1	2	1	0	1.2	1	18.9249	0	75	0	2	0	34	34	1	#NULL!	#NULL!	105	1	28	0	4	2	70	1	#NULL!	#NULL!	#NULL!	#NULL!	#NULL!	4543.32	55.5777	15.5861	28.8219
47	2	0	2	1	0	7	1	3	2	1	0	1	1	26.1803	1	81	1	1	1	59	#NULL!	#NULL!	59	0	134	1	21	0	8	2	97	1	19.2	0	2	18.5	0	2128.27	56.8545	14.6045	29.7201
39	1	1	1	2	1	4	0	1	3	1	0	1	1	24.0118	0	85.5	0	1	1	30	30	1	#NULL!	#NULL!	145	1	40	1	5	2	105	2	21.9	1	1	21.5	0	1903.1	37.5202	17.0932	43.3179
35	1	0	2	1	0	5	0	2	2	1	0	1.25	1	35.2955	1	94.5	1	3	0	57	#NULL!	#NULL!	57	0	109	1	14	0	1	1	91	1	10.4	0	2	19.3	0	1193.85	58.2769	18.4547	25.0845
47	2	0	2	1	0	5	0	2	0	3	1	1.5	1	24.8447	0	80	1	3	0	45	#NULL!	#NULL!	45	1	178	2	36	1	8	2	98	1	24.9	1	1	19.6	0	2594.63	37.6866	15.2027	48.3728
37	1	0	2	1	0	4	0	1	3	1	0	1	1	20.5792	0	74	0	3	0	72	#NULL!	#NULL!	72	0	96	0	16	0	0	0	88	1	12.1	0	2	9.9	0	1159.69	51.907	15.0263	33.0824
36	1	0	2	1	0	5	0	2	0	3	1	1.4	1	29.7074	1	91	1	3	0	32	#NULL!	#NULL!	32	1	99	0	44	1	5	2	107	2	#NULL!	#NULL!	#NULL!	#NULL!	#NULL!	5507.18	50.0934	16.112	35.3368
29	1	1	1	2	1	8	1	3	2	1	0	0.5	0	46.0655	1	130	1	1	1	28	28	1	#NULL!	#NULL!	99	0	39	1	20	2	81	1	#NULL!	#NULL!	#NULL!	#NULL!	#NULL!	1274.14	36.7336	22.849	43.8502
38	1	0	2	1	0	7	1	3	0	3	1	1.25	1	31.7203	1	92.25	1	3	0	64	#NULL!	#NULL!	64	0	164	2	16	0	7	2	97	1	26.2	1	1	16.2	0	2096.52	55.6494	15.5275	31.3132
38	1	0	2	1	0	3	0	1	0	3	1	1	1	20.5333	0	66.5	0	3	0	58	#NULL!	#NULL!	58	0	166	2	30	1	23	2	123	2	15	0	2	#NULL!	#NULL!	1000.66	43.5798	11.72	44.3651
35	1	0	2	1	0	6	0	2	3	1	0	1.25	1	30.8952	1	91.25	1	1	1	44	#NULL!	#NULL!	44	1	122	1	36	1	8	2	112	2	8.2	0	2	45.3	1	1741.67	42.3795	16.2613	42.1773
38	1	0	2	1	0	4	0	1	2	1	0	1	1	24.8059	0	84.05	1	1	1	51	#NULL!	#NULL!	51	0	185	2	18	0	0	0	91	1	10.8	0	2	13.4	0	964.069	41.3989	15.0486	45.7539
23	1	1	1	2	1	7	1	3	5	2	1	0.666667	0	27.6682	1	87	0	3	0	35	35	1	#NULL!	#NULL!	100	0	22	0	5	2	93	1	#NULL!	#NULL!	#NULL!	#NULL!	#NULL!	3213.67	52.594	16.0266	31.7326
37	1	0	2	1	0	5	0	2	0	3	1	0.8	0	27.1344	1	80	1	3	0	64	#NULL!	#NULL!	64	0	146	1	18	0	1	1	104	2	18.9	0	2	20.3	0	2568.62	62.9416	13.6388	19.8427
44	2	0	2	1	0	4	0	1	3	1	0	1.66667	1	35.6932	1	108.25	1	2	0	42	#NULL!	#NULL!	42	1	146	1	64	1	14	2	129	2	9.9	0	2	23.3	0	2495.61	56.6708	13.7004	28.6349
32	1	0	1	2	1	4	0	1	7	3	1	2.33333	1	22.5077	0	67.25	0	1	1	105	#NULL!	#NULL!	105	0	105	1	15	0	0	0	90	1	9	0	2	3.2	#NULL!	2053.14	45.3533	13.5653	33.2244
42	2	0	2	1	0	5	0	2	0	3	1	2	1	22.8617	0	83.25	1	3	0	48	#NULL!	#NULL!	48	1	122	1	47	1	6	2	104	2	8.5	0	2	13.7	0	1614.2	48.0855	16.2932	34.4481
42	2	0	2	1	0	4	0	1	0	3	1	1.66667	1	22.8545	0	73.25	0	3	0	63	#NULL!	#NULL!	63	0	122	1	9	0	3	1	80	1	8.3	0	2	9.8	0	1542.46	46.1374	16.6607	39.7349
56	2	0	2	1	0	2	0	1	0	3	1	1.33333	1	41.5003	1	115.15	1	3	0	53	#NULL!	#NULL!	53	0	111	1	25	0	10	2	106	2	8.9	0	2	57.2	1	2383.79	38.8753	16.6497	48.0353
31	1	1	2	1	0	5	0	2	2	1	0	1.2	1	26.9004	1	86.5	0	3	0	22	22	1	#NULL!	#NULL!	291	2	25	0	5	2	84	1	#NULL!	#NULL!	#NULL!	#NULL!	#NULL!	2157.62	21.2164	30.0175	45.8739
34	1	1	2	1	0	4	0	1	1	1	0	1.33333	1	28.7346	1	104	1	2	0	25	25	1	#NULL!	#NULL!	60	0	61	1	4	2	86	1	#NULL!	#NULL!	#NULL!	#NULL!	#NULL!	3603.52	49.8125	12.6464	35.052
51	2	1	2	1	0	4	0	1	3	1	0	1.66667	1	30.2027	1	97.5	1	3	0	34	34	1	#NULL!	#NULL!	167	2	21	0	2	1	108	2	16	0	2	#NULL!	#NULL!	2436.78	42.8274	17.1025	41.4911
40	2	1	2	1	0	7	1	3	3	1	0	1	1	22.2862	0	64.5	0	3	0	53	53	0	#NULL!	#NULL!	148	1	14	0	3	1	95	1	12.4	0	2	29.7	1	2860.66	44.9276	15.991	40.1045
23	1	0	1	2	1	7	1	3	2	1	0	1.66667	1	18.9062	0	68	0	1	1	64	#NULL!	#NULL!	64	0	106	1	9	0	3	1	91	1	#NULL!	#NULL!	#NULL!	#NULL!	#NULL!	2926.77	52.4063	15.3463	33.4175
24	1	0	1	2	1	7	1	3	2	1	0	0.833333	0	19.0735	0	73	0	1	1	44	#NULL!	#NULL!	44	1	99	0	16	0	4	2	82	1	#NULL!	#NULL!	#NULL!	#NULL!	#NULL!	1908.74	59.0197	13.1879	27.0557
33	1	0	2	1	0	5	0	2	2	1	0	1.33333	1	23.5246	0	83.5	1	3	0	54	#NULL!	#NULL!	54	0	132	1	15	0	1	1	94	1	21.8	1	1	16.4	0	1423.81	48.7906	14.1203	36.9215
37	1	0	2	1	0	7	1	3	0	3	1	1.66667	1	20.2872	0	70.75	0	3	0	59	#NULL!	#NULL!	59	0	169	2	19	0	1	1	91	1	13.8	0	2	15.3	0	2124.03	46.353	13.7173	39.0285
42	2	0	2	1	0	7	1	3	0	3	1	1	1	35.2547	1	99.5	1	3	0	37	#NULL!	#NULL!	37	1	175	2	19	0	10	2	109	2	9.5	0	2	29	1	1390.82	50.1508	17.8985	33.9753
25	1	1	1	2	1	4	0	1	3	1	0	1.25	1	26.6718	1	99.5	1	1	1	33	33	1	#NULL!	#NULL!	80	0	54	1	6	2	88	1	11.6	0	2	34.6	1	5674.64	60.4249	15.7527	24.2424
28	1	1	1	2	1	5	0	2	2	1	0	1	1	23.1842	0	88.5	0	3	0	56	56	0	#NULL!	#NULL!	81	0	21	0	4	2	76	1	#NULL!	#NULL!	#NULL!	#NULL!	#NULL!	1909.89	57.3929	13.0207	29.498
42	2	1	2	1	0	4	0	1	3	1	0	0.333333	0	21.9848	0	76.5	0	1	1	45	45	0	#NULL!	#NULL!	104	1	18	0	0	0	181	2	26.9	1	1	14.6	0	3041.39	53.5144	14.1122	31.9822
30	1	1	1	2	1	4	0	1	2	1	0	1.5	1	22.2305	0	78.35	0	3	0	54	54	0	#NULL!	#NULL!	116	1	32	1	0	0	103	2	10.8	0	2	9.8	0	2579.57	57.8495	12.7385	30.737
34	1	0	2	1	0	7	1	3	0	3	1	2	1	24.389	0	80	1	3	0	47	#NULL!	#NULL!	47	1	129	1	39	1	14	2	96	1	11.4	0	2	21.8	0	2732.36	50.8188	14.687	35.6512
26	1	0	2	1	0	7	1	3	2	1	0	1	1	25.6369	1	82	1	1	1	24	#NULL!	#NULL!	24	1	93	0	24	0	22	2	76	1	#NULL!	#NULL!	#NULL!	#NULL!	#NULL!	2161.94	49.5867	15.9231	35.0414
43	2	1	2	1	0	5	0	2	1	1	0	0.6	0	30.7884	1	93	0	1	1	70	70	0	#NULL!	#NULL!	171	2	18	0	4	2	99	1	14.8	0	2	21.9	0	2697.72	53.0592	12.0572	38.011
36	1	0	2	1	0	4	0	1	0	3	1	1.75	1	24.1715	0	77.05	0	2	0	53	#NULL!	#NULL!	53	0	143	1	10	0	1	1	89	1	9.4	0	2	16	0	2946.27	43.5633	16.59	41.9317
27	1	0	1	2	1	7	1	3	7	3	1	1	1	23.7228	0	84.5	1	3	0	71	#NULL!	#NULL!	71	0	103	1	10	0	4	2	85	1	#NULL!	#NULL!	#NULL!	#NULL!	#NULL!	1664.12	43.4316	14.2554	46.3338
34	1	0	2	1	0	4	0	1	0	3	1	1.5	1	20.3927	0	69.35	0	3	0	32	#NULL!	#NULL!	32	1	108	1	40	1	4	2	85	1	#NULL!	#NULL!	#NULL!	#NULL!	#NULL!	1377.02	48.3364	15.1514	35.6136
53	2	0	2	1	0	8	1	3	1	1	0	0.75	0	28.1641	1	90.5	1	3	0	61	#NULL!	#NULL!	61	0	181	2	19	0	1	1	123	2	19	0	2	31.3	1	2866.32	40.4322	13.9231	45.0501
31	1	1	2	1	0	4	0	1	3	1	0	1	1	20.4023	0	74	0	1	1	48	48	0	#NULL!	#NULL!	83	0	16	0	4	2	78	1	#NULL!	#NULL!	#NULL!	#NULL!	#NULL!	2209.88	43.3842	15.7808	43.2474
52	2	0	2	1	0	5	0	2	3	1	0	1.33333	1	32.2189	1	102.25	1	3	0	47	#NULL!	#NULL!	47	1	135	1	24	0	8	2	113	2	8.8	0	2	35	1	2135.14	50.2769	17.6798	31.4899
56	2	1	2	1	0	7	1	3	3	1	0	0.285714	0	29.8833	1	96	1	2	0	40	40	1	#NULL!	#NULL!	177	2	65	1	3	1	220	2	13.8	0	2	22.5	0	1839.55	44.6792	17.8269	38.8431
21	1	0	1	2	1	7	1	3	5	2	1	0.5	0	20.4152	0	71.5	0	1	1	66	#NULL!	#NULL!	66	0	50	0	15	0	3	1	95	1	#NULL!	#NULL!	#NULL!	#NULL!	#NULL!	2483.72	44.1304	16.5873	43.8511
54	2	0	1	2	1	4	0	1	0	3	1	1	1	29.0725	1	89	1	2	0	72	#NULL!	#NULL!	72	0	89	0	15	0	3	1	108	2	7.6	0	2	12.9	0	1878.8	46.2696	17.2875	37.2922
22	1	1	1	2	1	5	0	2	5	2	1	1.75	1	21.1089	0	75.5	0	1	1	43	43	0	#NULL!	#NULL!	111	1	26	0	2	1	111	2	24.3	1	1	19.6	0	3244.73	48.0499	13.8953	39.3879
41	2	0	1	2	1	4	0	1	0	3	1	1.33333	1	24.0841	0	74.75	0	2	0	45	#NULL!	#NULL!	45	1	135	1	30	1	0	0	84	1	10.5	0	2	13.3	0	1887.46	63.4078	15.1001	20.6613
48	2	0	2	1	0	4	0	1	0	3	1	1.25	1	26.1959	1	78.75	0	1	1	63	#NULL!	#NULL!	63	0	114	1	32	1	2	1	97	1	11.8	0	2	14	0	1513.61	60.4094	13.6783	27.6144
22	1	0	1	2	1	7	1	3	7	3	1	1	1	22.5069	0	68	0	1	1	42	#NULL!	#NULL!	42	1	82	0	10	0	0	0	75	1	5.8	0	2	9.3	0	2384.17	44.3577	17.231	40.0541
28	1	1	1	2	1	7	1	3	1	1	0	1.33333	1	36.6584	1	105	1	3	0	54	54	0	#NULL!	#NULL!	152	1	20	0	3	1	112	2	19.9	1	1	17.2	0	3581.32	51.4946	16.2308	31.3563
21	1	0	1	2	1	7	1	3	7	3	1	1	1	19.8791	0	71	0	1	1	54	#NULL!	#NULL!	54	0	87	0	11	0	4	2	96	1	#NULL!	#NULL!	#NULL!	#NULL!	#NULL!	3806.98	45.7171	13.5699	42.0354
20	1	1	1	2	1	6	0	2	2	1	0	0.5	0	34.0164	1	100	1	3	0	39	39	1	#NULL!	#NULL!	107	1	24	0	5	2	72	1	26.5	1	1	35.4	1	3069.68	55.0862	15.674	29.0132
37	1	0	1	2	1	7	1	3	2	1	0	1	1	26.1587	1	81	1	2	0	51	#NULL!	#NULL!	51	0	139	1	35	1	4	2	115	2	9.7	0	2	23.5	0	2503.34	50.0535	14.5566	38.1052
22	1	0	1	2	1	7	1	3	5	2	1	0.666667	0	21.7776	0	82.9	1	3	0	49	#NULL!	#NULL!	49	1	70	0	10	0	4	2	81	1	#NULL!	#NULL!	#NULL!	#NULL!	#NULL!	1805.57	53.5065	20.4881	28.7468
38	1	1	2	1	0	7	1	3	3	1	0	2.5	1	25.6105	1	95	1	1	1	33	33	1	#NULL!	#NULL!	129	1	60	1	2	1	92	1	10.1	0	2	17.2	0	2031.74	49.6506	16.4988	34.9322
38	1	1	1	2	1	4	0	1	2	1	0	0.4	0	21.83	0	74.5	0	2	0	37	37	1	#NULL!	#NULL!	118	1	20	0	12	2	93	1	16.5	0	2	16	0	2430.62	46.2936	17.154	27.8344
22	1	0	1	2	1	7	1	3	5	2	1	1.25	1	20.7612	0	75	0	1	1	67	#NULL!	#NULL!	67	0	78	0	19	0	4	2	92	1	#NULL!	#NULL!	#NULL!	#NULL!	#NULL!	3142.76	47.7977	15.8378	36.8514
24	1	1	1	2	1	7	1	3	2	1	0	0.25	0	25.9095	1	79.5	0	3	0	45	45	0	#NULL!	#NULL!	130	1	21	0	2	1	115	2	19.1	0	2	20.9	0	1533.97	46.3894	22.0822	35.3026
45	2	0	2	1	0	4	0	1	0	3	1	1	1	47.1158	1	122.5	1	3	0	64	#NULL!	#NULL!	64	0	174	2	26	0	16	2	149	2	11.6	0	2	26	0	2854.64	38.5082	13.0735	50.565
37	1	1	1	2	1	5	0	2	3	1	0	0.666667	0	31.5005	1	95	1	1	1	27	27	1	#NULL!	#NULL!	#NULL!	#NULL!	#NULL!	#NULL!	2	1	91	1	11	0	2	24.9	0	1428.47	38.9192	20.0207	42.1139
27	1	1	1	2	1	7	1	3	2	1	0	0.6	0	26.3967	1	85	0	3	0	25	25	1	#NULL!	#NULL!	184	2	20	0	3	1	129	2	22.3	1	1	16.2	0	3288.62	31.0991	34.9981	34.5368
38	1	1	2	1	0	6	0	2	3	1	0	0.8	0	27.5227	1	96.6	1	1	1	43	43	0	#NULL!	#NULL!	136	1	29	0	3	1	98	1	11.2	0	2	38.2	1	2357.15	35.5479	16.1241	46.6443
26	1	0	1	2	1	8	1	3	2	1	0	0.428571	0	24.8443	0	81.35	1	2	0	64	#NULL!	#NULL!	64	0	113	1	22	0	1	1	98	1	23.4	1	1	15.5	0	1415.35	43.9001	22.5181	35.4573
52	2	0	2	1	0	5	0	2	0	3	1	1.66667	1	20.4501	0	74.55	0	3	0	52	#NULL!	#NULL!	52	0	174	2	21	0	1	1	90	1	15.4	0	2	17.5	0	1644.76	56.1024	16.8237	26.6725
33	1	0	2	1	0	6	0	2	0	3	1	1	1	28.5744	1	90.35	1	1	1	43	#NULL!	#NULL!	43	1	146	1	18	0	7	2	119	2	9.6	0	2	31.9	1	2010.18	48.2279	16.6915	37.2945
50	2	1	1	2	1	5	0	2	3	1	0	0.25	0	35.0415	1	111.05	1	2	0	42	42	0	#NULL!	#NULL!	135	1	26	0	7	2	101	2	#NULL!	#NULL!	#NULL!	48.2	1	2854.24	47.8619	13.9383	36.8537
40	2	0	2	1	0	5	0	2	3	1	0	1.66667	1	38.3106	1	107	1	2	0	41	#NULL!	#NULL!	41	1	132	1	28	0	24	2	126	2	7.9	0	2	53.2	1	2645.53	39.4821	14.407	47.9545
38	1	0	2	1	0	4	0	1	0	3	1	1.66667	1	33.0685	1	98.75	1	3	0	55	#NULL!	#NULL!	55	0	95	0	42	1	4	2	122	2	15.2	0	2	25.7	0	2712.3	42.4031	15.923	43.098
33	1	1	2	1	0	4	0	1	3	1	0	0.571429	0	35.2228	1	120.5	1	1	1	29	29	1	#NULL!	#NULL!	94	0	32	1	3	1	99	1	11	0	2	63.4	1	4632.93	48.9312	9.56415	40.859
33	1	1	1	2	1	4	0	1	3	1	0	1.33333	1	20.4281	0	75	0	3	0	67	67	0	#NULL!	#NULL!	88	0	20	0	10	2	104	2	12.9	0	2	18	0	2439.95	48.3922	16.6019	31.7103
33	1	1	2	1	0	7	1	3	1	1	0	0.6	0	30.4031	1	102	1	3	0	59	59	0	#NULL!	#NULL!	174	2	21	0	8	2	103	2	#NULL!	#NULL!	#NULL!	#NULL!	#NULL!	2884.68	50.1984	13.3294	35.2281
29	1	1	1	2	1	7	1	3	2	1	0	1	1	29.5357	1	95.25	1	3	0	67	67	0	#NULL!	#NULL!	195	2	23	0	1	1	92	1	15.5	0	2	17	0	3076.79	51.1609	16.28	32.9941
40	2	0	2	1	0	4	0	1	0	3	1	1	1	22.8182	0	69.9	0	1	1	95	#NULL!	#NULL!	95	0	158	1	30	1	1	1	145	2	13.9	0	2	18.6	0	1944.19	43.4542	14.5618	43.731
23	1	1	1	2	1	7	1	3	5	2	1	1	1	22.3114	0	77.5	0	1	1	52	52	0	#NULL!	#NULL!	151	1	39	1	7	2	124	2	22.4	1	1	34	1	3066.62	59.1822	14.7275	24.1852
30	1	1	1	2	1	4	0	1	3	1	0	0.6	0	23.9839	0	91	0	3	0	34	34	1	#NULL!	#NULL!	116	1	43	1	4	2	76	1	#NULL!	#NULL!	#NULL!	#NULL!	#NULL!	4690.65	47.5633	14.8471	38.5787
39	1	0	2	1	0	5	0	2	0	3	1	1.33333	1	20.443	0	82.15	1	3	0	58	#NULL!	#NULL!	58	0	105	1	25	0	0	0	82	1	13.6	0	2	15.6	0	1421.12	50.3528	15.3645	35.0573
33	1	0	2	1	0	4	0	1	0	3	1	0.833333	0	21.291	0	78.75	0	2	0	57	#NULL!	#NULL!	57	0	106	1	23	0	3	1	110	2	20.3	1	1	11.5	0	1874.3	48.6863	18.1076	34.2148
42	2	0	2	1	0	5	0	2	0	3	1	1.4	1	23.0444	0	72	0	3	0	34	#NULL!	#NULL!	34	1	129	1	73	1	1	1	92	1	14.6	0	2	19.9	0	1381.82	39.7016	19.4246	41.7647
43	2	0	2	1	0	7	1	3	0	3	1	1.6	1	28.3108	1	89.25	1	2	0	77	#NULL!	#NULL!	77	0	158	1	29	0	0	0	109	2	8.6	0	2	26.6	0	2355.78	46.8635	17.0676	34.8367
25	1	0	2	1	0	4	0	1	0	3	1	1.33333	1	26.3057	1	82.5	1	3	0	56	#NULL!	#NULL!	56	0	97	0	15	0	1	1	90	1	12.9	0	2	18.8	0	1415.85	51.6654	17.283	32.75
43	2	1	2	1	0	5	0	2	3	1	0	1	1	27.8499	1	98	1	1	1	26	26	1	#NULL!	#NULL!	149	1	48	1	3	1	91	1	10.6	0	2	28.8	1	2902.41	52.3128	13.6895	35.3315
38	1	1	1	2	1	4	0	1	7	3	1	1	1	30.7989	1	97.5	1	1	1	35	35	1	#NULL!	#NULL!	168	2	56	1	4	2	103	2	12.6	0	2	16.7	0	2384.96	57.0234	14.6885	28.5652
22	1	0	1	2	1	7	1	3	2	1	0	3	1	23.4236	0	72	0	2	0	52	#NULL!	#NULL!	52	0	112	1	13	0	1	1	89	1	9.9	0	2	7.8	0	3364.38	44.9641	15.7698	39.9853
38	1	0	2	1	0	5	0	2	0	3	1	0.8	0	31.6213	1	106.25	1	2	0	44	#NULL!	#NULL!	44	1	129	1	18	0	7	2	89	1	13.8	0	2	20.2	0	1679.34	43.8363	15.0266	42.4265
25	1	1	1	2	1	7	1	3	2	1	0	0.666667	0	25.0616	1	89	0	3	0	50	50	0	#NULL!	#NULL!	78	0	38	1	5	2	83	1	#NULL!	#NULL!	#NULL!	#NULL!	#NULL!	3646.54	48.9541	14.9591	37.2341
41	2	1	2	1	0	4	0	1	3	1	0	1	1	27.034	1	92.5	0	1	1	40	40	1	#NULL!	#NULL!	98	0	57	1	3	1	86	1	26.7	1	1	22.2	0	3302.54	49.4987	16.5035	32.7885
21	1	0	1	2	1	7	1	3	7	3	1	0.428571	0	20.0294	0	76.5	0	1	1	60	#NULL!	#NULL!	60	0	102	1	11	0	12	2	95	1	#NULL!	#NULL!	#NULL!	#NULL!	#NULL!	1939.85	35.8943	13.1429	51.3913
25	1	1	1	2	1	6	0	2	5	2	1	1.33333	1	20.3287	0	72	0	1	1	46	46	0	#NULL!	#NULL!	101	1	16	0	4	2	85	1	#NULL!	#NULL!	#NULL!	#NULL!	#NULL!	2242.88	49.9516	13.7396	36.0456
35	1	1	2	1	0	2	0	1	3	1	0	2.5	1	25.9424	1	91.5	0	1	1	44	44	0	#NULL!	#NULL!	119	1	28	0	9	2	118	2	9.2	0	2	28.6	1	2791.49	37.6155	10.1925	52.0257
38	1	0	2	1	0	4	0	1	0	3	1	2	1	25.2426	1	90.05	1	3	0	82	#NULL!	#NULL!	82	0	80	0	10	0	2	1	111	2	8	0	2	23.9	0	2043.42	46.4667	16.6188	36.6174
22	1	1	1	2	1	7	1	3	2	1	0	1.25	1	34.6021	1	111	1	1	1	46	46	0	#NULL!	#NULL!	63	0	31	1	19	2	75	1	#NULL!	#NULL!	#NULL!	#NULL!	#NULL!	1741.53	41.3528	24.9511	34.4964
22	1	0	2	1	0	5	0	2	0	3	1	1.33333	1	31.0166	1	94	1	3	0	43	#NULL!	#NULL!	43	1	76	0	10	0	11	2	77	1	#NULL!	#NULL!	#NULL!	#NULL!	#NULL!	2320.44	38.6746	14.0858	47.6275
30	1	1	2	1	0	4	0	1	1	1	0	1	1	30.4152	1	97	1	3	0	33	33	1	#NULL!	#NULL!	108	1	74	1	7	2	124	2	19.3	0	2	17.2	0	2536.41	54.8192	16.4841	26.864
25	1	1	1	2	1	7	1	3	2	1	0	0.8	0	28.9827	1	91	0	3	0	45	45	0	#NULL!	#NULL!	86	0	12	0	6	2	117	2	31.5	2	0	26.7	0	5384.52	46.0855	17.9898	37.3287
23	1	1	1	2	1	6	0	2	3	1	0	0.6	0	24.5763	0	83.5	0	3	0	52	52	0	#NULL!	#NULL!	91	0	48	1	6	2	127	2	16.8	0	2	41.7	1	1769.9	36.8364	16.3392	45.5086
24	1	0	1	2	1	7	1	3	5	2	1	0.4	0	23.0435	0	77	0	1	1	69	#NULL!	#NULL!	69	0	96	0	17	0	5	2	87	1	#NULL!	#NULL!	#NULL!	#NULL!	#NULL!	1896.2	47.9415	16.3386	35.5772
24	1	1	1	2	1	7	1	3	2	1	0	1.25	1	41.3822	1	127.5	1	2	0	42	42	0	#NULL!	#NULL!	148	1	62	1	10	2	132	2	12.7	0	2	207	1	5372.67	48.7011	13.7245	35.5842
27	1	1	1	2	1	6	0	2	3	1	0	0.8	0	25.8619	1	75.5	0	3	0	41	41	0	#NULL!	#NULL!	146	1	21	0	2	1	97	1	28.5	1	1	16.8	0	2177.52	43.5128	12.7613	43.418
25	1	1	1	2	1	7	1	3	2	1	0	0.666667	0	29.0004	1	102.5	1	3	0	45	45	0	#NULL!	#NULL!	101	1	89	1	2	1	90	1	21.9	1	1	36.3	1	3590.05	42.9504	14.2646	35.7144
29	1	1	1	2	1	6	0	2	7	3	1	1.75	1	25.0496	1	90	0	1	1	44	44	0	#NULL!	#NULL!	160	2	35	1	6	2	89	1	#NULL!	#NULL!	#NULL!	#NULL!	#NULL!	2318.62	53.6053	13.9861	30.8611
30	1	1	1	2	1	7	1	3	3	1	0	1	1	26.055	1	97	1	2	0	60	60	0	#NULL!	#NULL!	103	1	14	0	10	2	97	1	#NULL!	#NULL!	#NULL!	#NULL!	#NULL!	6263.29	36.9252	13.0964	45.7571
21	1	0	1	2	1	4	0	1	0	3	1	2	1	33.3011	1	99.7	1	3	0	60	#NULL!	#NULL!	60	0	101	1	20	0	3	1	89	1	23.5	1	1	28.4	1	1197.12	47.847	11.3461	40.5387
39	1	0	1	2	1	3	0	1	2	1	0	1.66667	1	34.9805	1	102.75	1	2	0	51	#NULL!	#NULL!	51	0	122	1	20	0	2	1	85	1	6.8	0	2	19.6	0	1558.89	45.8868	21.0176	30.9826
26	1	1	1	2	1	4	0	1	3	1	0	2.5	1	20.0177	0	78	0	1	1	43	43	0	#NULL!	#NULL!	200	2	27	0	3	1	93	1	12.4	0	2	12.8	0	3523.45	44.3695	16.5751	36.6565
37	1	0	2	1	0	5	0	2	0	3	1	1	1	22.5534	0	74	0	3	0	80	#NULL!	#NULL!	80	0	113	1	23	0	0	0	117	2	8.4	0	2	15.8	0	2603.93	43.816	15.4372	43.6251
47	2	1	2	1	0	5	0	2	3	1	0	1	1	28.4395	1	92.5	0	3	0	54	54	0	#NULL!	#NULL!	192	2	30	1	3	1	88	1	25	1	1	19.9	0	1613.54	53.3104	14.5557	29.569
59	2	0	2	1	0	4	0	1	0	3	1	0.5	0	21.6366	0	70	0	3	0	51	#NULL!	#NULL!	51	0	115	1	29	0	0	0	91	1	8.4	0	2	13.6	0	1110.81	53.209	17.2855	27.9875
26	1	1	2	1	0	4	0	1	7	3	1	1.16667	1	26.3825	1	90.5	0	1	1	34	34	1	#NULL!	#NULL!	103	1	35	1	0	0	100	2	20.9	1	1	10.2	0	3431.49	50.4791	12.7302	33.6046
34	1	1	2	1	0	4	0	1	3	1	0	0.5	0	31.7403	1	106.5	1	1	1	36	36	1	#NULL!	#NULL!	144	1	36	1	9	2	108	2	12.5	0	2	30.2	1	2613.07	40.6894	14.0019	46.9161
60	2	0	1	2	1	3	0	1	0	3	1	0.5	0	25.4302	1	79.25	0	2	0	61	#NULL!	#NULL!	61	0	103	1	30	1	0	0	93	1	16	0	2	16.7	0	1857.03	35.0149	12.2022	54.2844
26	1	1	2	1	0	7	1	3	2	1	0	0.666667	0	25.8283	1	90.5	0	2	0	44	44	0	#NULL!	#NULL!	126	1	49	1	2	1	87	1	13.1	0	2	21.8	0	#NULL!	#NULL!	#NULL!	#NULL!
46	2	0	1	2	1	2	0	1	0	3	1	1.5	1	35.8445	1	116.5	1	1	1	57	#NULL!	#NULL!	57	0	199	2	29	0	5	2	120	2	6.5	0	2	12.8	0	2345.79	49.2932	14.592	35.9698
41	2	0	2	1	0	4	0	1	0	3	1	2.5	1	26.5713	1	77	0	3	0	52	#NULL!	#NULL!	52	0	105	1	12	0	1	1	83	1	9.1	0	2	12.7	0	1573.76	57.3567	13.6667	28.4589
49	2	0	2	1	0	3	0	1	0	3	1	1	1	26.9601	1	91.5	1	3	0	49	#NULL!	#NULL!	49	1	151	1	25	0	#NULL!	#NULL!	87	1	15.3	0	2	17.8	0	2031.78	59.3547	15.9315	24.8518
23	1	1	1	2	1	4	0	1	7	3	1	1	1	20.9883	0	79	0	1	1	50	50	0	#NULL!	#NULL!	126	1	62	1	2	1	90	1	28.2	1	1	18.5	0	4022.7	35.3628	10.4685	36.3562
26	1	0	1	2	1	6	0	2	2	1	0	1	1	25.0761	1	82.25	1	3	0	71	#NULL!	#NULL!	71	0	158	1	14	0	4	2	89	1	#NULL!	#NULL!	#NULL!	#NULL!	#NULL!	1470.12	35.0774	12.9641	51.8271
47	2	0	2	1	0	3	0	1	0	3	1	0.75	0	36.6446	1	98.5	1	3	0	53	#NULL!	#NULL!	53	0	109	1	24	0	16	2	94	1	9.6	0	2	24.2	0	2624.77	37.3317	12.7469	49.6256
31	1	0	2	1	0	7	1	3	0	3	1	0.8	0	31.8514	1	103.35	1	1	1	50	#NULL!	#NULL!	50	1	144	1	20	0	18	2	85	1	#NULL!	#NULL!	#NULL!	#NULL!	#NULL!	1784.43	38.3485	24.3474	37.9918
20	1	0	2	1	0	6	0	2	0	3	1	1.4	1	19.2239	0	65	0	1	1	53	#NULL!	#NULL!	53	0	106	1	8	0	3	1	87	1	8.7	0	2	18.3	0	3192.72	48.955	15.3366	34.461
21	1	0	1	2	1	7	1	3	5	2	1	1.4	1	20.4831	0	71.5	0	1	1	59	#NULL!	#NULL!	59	0	139	1	27	0	4	2	95	1	#NULL!	#NULL!	#NULL!	#NULL!	#NULL!	990.132	43.3174	23.4715	33.9656
33	1	1	2	1	0	3	0	1	2	1	0	1.33333	1	24.2404	0	94.5	1	3	0	33	33	1	#NULL!	#NULL!	124	1	37	1	2	1	98	1	19.8	1	1	41	1	2823.65	54.1421	11.3077	33.6451
24	1	1	1	2	1	5	0	2	1	1	0	2	1	23.5309	0	90.5	0	2	0	41	41	0	#NULL!	#NULL!	172	2	48	1	2	1	107	2	19	0	2	18.6	0	3581.93	42.997	11.0255	45.4222
27	1	1	1	2	1	7	1	3	7	3	1	1.5	1	28.419	1	86	0	3	0	60	60	0	#NULL!	#NULL!	69	0	18	0	4	2	92	1	16.7	0	2	28.9	1	2700.15	44.1526	19.6578	35.7635
21	1	0	1	2	1	5	0	2	5	2	1	1.42857	1	28.7943	1	92.45	1	2	0	41	#NULL!	#NULL!	41	1	127	1	28	0	1	1	103	2	7.8	0	2	61.3	1	5224.94	48.1843	14.0406	39.8023
21	1	1	1	2	1	5	0	2	5	2	1	0.333333	0	24.8816	0	82.25	0	3	0	61	61	0	#NULL!	#NULL!	166	2	13	0	2	1	130	2	13.3	0	2	20.4	0	4699.08	41.4861	17.8449	42.0904
26	1	0	2	1	0	7	1	3	0	3	1	0.8	0	23.1004	0	76.5	0	3	0	38	#NULL!	#NULL!	38	1	92	0	22	0	0	0	104	2	8.4	0	2	19.3	0	3849.97	47.8027	14.9677	38.2991
35	1	1	1	2	1	5	0	2	3	1	0	1	1	29.8536	1	87.35	0	2	0	30	30	1	#NULL!	#NULL!	93	0	52	1	2	1	113	2	12.2	0	2	38.2	1	3420.91	52.2565	14.1832	36.7887
53	2	1	1	2	1	6	0	2	8	3	1	0.5	0	26.3281	1	84	0	3	0	37	37	1	#NULL!	#NULL!	164	2	27	0	4	2	96	1	9.6	0	2	20.9	0	3191.31	48.1449	14.2415	35.1806
36	1	0	2	1	0	6	0	2	0	3	1	2	1	22.7886	0	70	0	2	0	51	#NULL!	#NULL!	51	0	130	1	17	0	18	2	102	2	21.8	1	1	23.2	0	1692.15	46.4405	19.6399	34.0462
45	2	0	2	1	0	7	1	3	2	1	0	1.25	1	23.0532	0	75	0	1	1	52	#NULL!	#NULL!	52	0	93	0	29	0	2	1	101	2	18	0	2	17.4	0	2176.42	53.5675	16.667	34.2723
46	2	1	2	1	0	7	1	3	1	1	0	1	1	31.9136	1	104	1	3	0	48	48	0	#NULL!	#NULL!	140	1	15	0	2	1	93	1	12.3	0	2	11.3	0	3245.52	49.4539	15.2091	34.2234
41	2	1	2	1	0	3	0	1	2	1	0	1.75	1	36.8314	1	115.25	1	2	0	41	41	0	#NULL!	#NULL!	118	1	47	1	6	2	116	2	14.8	0	2	38.2	1	2488.91	40.3658	15.0314	46.8096
47	2	1	2	1	0	4	0	1	3	1	0	1	1	32.1805	1	103.75	1	2	0	41	41	0	#NULL!	#NULL!	214	2	35	1	5	2	139	2	12.8	0	2	21.8	0	2078.15	54.0854	13.6983	33.6042
44	2	1	2	1	0	3	0	1	2	1	0	2	1	23.56	0	88	0	3	0	65	65	0	#NULL!	#NULL!	205	2	39	1	1	1	126	2	13.4	0	2	#NULL!	#NULL!	3693.3	49.944	12.7591	34.6021
20	1	1	1	2	1	7	1	3	5	2	1	1	1	24.4418	0	86.85	0	2	0	35	35	1	#NULL!	#NULL!	117	1	20	0	1	1	87	1	19.3	0	2	20.4	0	5076.95	58.8135	13.3772	27.8319
46	2	0	2	1	0	6	0	2	0	3	1	1.66667	1	28.8009	1	72.75	0	3	0	59	#NULL!	#NULL!	59	0	119	1	24	0	10	2	90	1	9.6	0	2	17.6	0	2440.59	28.6529	9.85428	61.1848
33	1	0	2	1	0	3	0	1	0	3	1	1.5	1	36.993	1	112.5	1	2	0	47	#NULL!	#NULL!	47	1	102	1	30	1	10	2	116	2	12.9	0	2	36.5	1	1558.86	53.6298	14.1074	31.6996
35	1	0	2	1	0	5	0	2	0	3	1	2	1	32.575	1	96.75	1	3	0	37	#NULL!	#NULL!	37	1	127	1	21	0	9	2	96	1	11.7	0	2	42.4	1	1498.89	55.5931	15.7419	31.6925
18	1	1	2	1	0	6	0	2	2	1	0	0.75	0	26.047	1	79.6	0	3	0	60	60	0	#NULL!	#NULL!	132	1	65	1	2	1	139	2	23.6	1	1	18.7	0	5311.03	58.5142	15.3973	23.7538
19	1	1	1	2	1	4	0	1	3	1	0	0.2	0	25.4867	1	83.9	0	1	1	35	35	1	#NULL!	#NULL!	86	0	30	1	8	2	84	1	25.2	1	1	26.5	0	4037.19	51.7292	10.3115	35.0605
33	1	0	5	3	1	3	0	1	0	3	1	3	1	24.4793	0	82.9	1	1	1	68	#NULL!	#NULL!	68	0	132	1	17	0	2	1	115	2	9.3	0	2	25.2	0	1107.22	54.0101	11.229	32.1287
26	1	0	1	2	1	6	0	2	2	1	0	1.25	1	20.1264	0	63.5	0	1	1	59	#NULL!	#NULL!	59	0	59	0	8	0	4	2	89	1	#NULL!	#NULL!	#NULL!	#NULL!	#NULL!	2107.62	50.3977	14.5885	34.3817
32	1	1	1	2	1	4	0	1	3	1	0	1.5	1	23.9867	0	79	0	1	1	44	44	0	#NULL!	#NULL!	121	1	17	0	9	2	91	1	14.3	0	2	15.2	0	3536.81	61.505	13.5754	23.8605
34	1	0	2	1	0	4	0	1	0	3	1	1	1	34.6284	1	85.5	1	3	0	57	#NULL!	#NULL!	57	0	123	1	11	0	2	1	90	1	9.8	0	2	21.4	0	1386.6	49.2914	13.5711	37.1792
39	1	1	2	1	0	7	1	3	3	1	0	1	1	26.5888	1	112	1	1	1	44	44	0	#NULL!	#NULL!	188	2	35	1	6	2	173	2	18.8	0	2	81.3	1	3591.34	39.0198	19.7744	44.2074
43	2	0	2	1	0	4	0	1	0	3	1	1.33333	1	28.0695	1	94.45	1	3	0	64	#NULL!	#NULL!	64	0	140	1	29	0	1	1	85	1	19.8	1	1	9.7	0	1388.01	45.153	12.2563	44.4544
44	2	1	2	1	0	4	0	1	2	1	0	1	1	30.9099	1	98.75	1	3	0	33	33	1	#NULL!	#NULL!	160	2	47	1	3	1	126	2	7.6	0	2	26.9	0	2870.57	42.0101	14.8328	42.7788
28	1	1	2	1	0	4	0	1	3	1	0	0.8	0	23.185	0	84.6	0	3	0	37	37	1	#NULL!	#NULL!	150	1	22	0	6	2	117	2	23	1	1	73.5	1	4066.51	49.5579	15.5527	36.5095
50	2	0	2	1	0	4	0	1	0	3	1	0.75	0	30.2482	1	92.75	1	2	0	43	#NULL!	#NULL!	43	1	170	2	44	1	7	2	137	2	9.7	0	2	35.6	1	3171.65	44.8042	15.6878	39.9249
60	2	1	2	1	0	3	0	1	2	1	0	1	1	32.6425	1	109	1	1	1	51	51	0	#NULL!	#NULL!	179	2	32	1	6	2	105	2	14	0	2	22.3	0	2553.5	54.5412	13.5457	33.9854
54	2	0	2	1	0	4	0	1	0	3	1	0.5	0	29.9299	1	85.5	1	1	1	71	#NULL!	#NULL!	71	0	163	2	24	0	5	2	100	2	#NULL!	#NULL!	#NULL!	#NULL!	#NULL!	2391.05	48.9746	17.1576	35.5428
39	1	0	2	1	0	7	1	3	1	1	0	0.75	0	26.539	1	91.5	1	3	0	66	#NULL!	#NULL!	66	0	178	2	57	1	6	2	248	2	7.8	0	2	21.8	0	2673.52	53.1725	18.3898	31.8703
38	1	0	2	1	0	5	0	2	0	3	1	1	1	19.8027	0	63.5	0	2	0	64	#NULL!	#NULL!	64	0	121	1	13	0	1	1	85	1	20.5	1	1	9.6	0	1156.52	47.7232	16.522	38.3837
54	2	0	2	1	0	5	0	2	0	3	1	0.6	0	31.3867	1	107	1	2	0	102	#NULL!	#NULL!	102	0	157	1	19	0	6	2	89	1	#NULL!	#NULL!	#NULL!	#NULL!	#NULL!	2529.76	43.8387	21.8906	33.3135
29	1	0	2	1	0	4	0	1	0	3	1	1.33333	1	28.9136	1	91	1	2	0	39	#NULL!	#NULL!	39	1	155	1	24	0	7	2	116	2	6.3	0	2	22.9	0	1919.71	43.2662	17.2733	40.4662
33	1	0	2	1	0	4	0	1	0	3	1	0.8	0	27.461	1	82.75	1	3	0	50	#NULL!	#NULL!	50	1	164	2	32	1	4	2	110	2	8.6	0	2	15.5	0	2786.33	38.6012	13.99	47.8698
21	1	0	1	2	1	7	1	3	5	2	1	1	1	19.2234	0	64	0	2	0	54	#NULL!	#NULL!	54	0	104	1	15	0	1	1	89	1	12.6	0	2	14.8	0	2381.14	51.9094	12.6263	34.3915
39	1	1	2	1	0	3	0	1	3	1	0	0.4	0	24.7781	0	84	0	3	0	30	30	1	#NULL!	#NULL!	169	2	37	1	2	1	99	1	27.3	1	1	11.6	0	2577.46	55.4673	15.0118	29.9332
20	1	1	1	2	1	7	1	3	5	2	1	1	1	26.2809	1	86	0	3	0	56	56	0	#NULL!	#NULL!	180	2	24	0	1	1	84	1	25.3	1	1	8.6	0	3039.01	38.1113	31.5778	33.4198
28	1	0	2	1	0	6	0	2	0	3	1	#NULL!	#NULL!	25.2909	1	81.5	1	3	0	58	#NULL!	#NULL!	58	0	121	1	19	0	2	1	112	2	27.7	1	1	19	0	2817.25	58.0365	16.8686	26.5529
28	1	0	2	1	0	7	1	3	1	1	0	1	1	19.0532	0	62	0	3	0	80	#NULL!	#NULL!	80	0	141	1	13	0	1	1	89	1	9.4	0	2	13.9	0	2586.69	49.4725	15.7776	36.4587
18	1	1	1	2	1	6	0	2	5	2	1	1	1	35.8333	1	111	1	3	0	58	58	0	#NULL!	#NULL!	131	1	47	1	2	1	128	2	13.2	0	2	52.6	1	5046.57	45.7838	16.6674	36.7583
36	1	0	2	1	0	5	0	2	1	1	0	1	1	29.2529	1	84.5	1	3	0	64	#NULL!	#NULL!	64	0	173	2	28	0	2	1	93	1	8.6	0	2	37.2	1	2019.44	53.2942	14.1539	34.8645
23	1	1	1	2	1	6	0	2	5	2	1	1	1	21.3253	0	76.6	0	1	1	38	38	1	#NULL!	#NULL!	92	0	24	0	1	1	113	2	17.3	0	2	11	0	4866.63	52.141	12.5822	34.8022
39	1	0	2	1	0	7	1	3	0	3	1	1.2	1	24.0003	0	78.5	0	3	0	83	#NULL!	#NULL!	83	0	118	1	11	0	3	1	84	1	9	0	2	11.8	0	3127.67	32.8037	13.734	56.3812
32	1	1	2	1	0	5	0	2	1	1	0	0.4	0	23.9995	0	85	0	1	1	34	34	1	#NULL!	#NULL!	155	1	21	0	2	1	107	2	22.4	1	1	14.9	0	3938.36	50.832	16.3389	33.1023
43	2	1	1	2	1	6	0	2	3	1	0	0.125	0	27.6549	1	96.75	1	1	1	42	42	0	#NULL!	#NULL!	225	2	46	1	9	2	111	2	19	0	2	10.8	0	3079.75	46.4573	12.5672	41.7519
25	1	1	1	2	1	4	0	1	3	1	0	1.66667	1	19.3923	0	68.5	0	1	1	71	71	0	#NULL!	#NULL!	89	0	10	0	4	2	91	1	#NULL!	#NULL!	#NULL!	#NULL!	#NULL!	4944.81	46.4365	13.8449	40.5486
38	1	1	2	1	0	4	0	1	3	1	0	1	1	22.9592	0	87.5	0	1	1	41	41	0	#NULL!	#NULL!	129	1	28	0	2	1	91	1	10.9	0	2	17.6	0	2500.85	55.3344	17.8674	25.293
39	1	0	2	1	0	5	0	2	0	3	1	0.666667	0	23.7197	0	77.75	0	3	0	53	#NULL!	#NULL!	53	0	179	2	25	0	0	0	80	1	21.4	1	1	16.4	0	1357.5	47.7895	17.3314	37.0277
49	2	0	1	2	1	7	1	3	3	1	0	0.25	0	28.3238	1	90.5	1	1	1	57	#NULL!	#NULL!	57	0	143	1	41	1	1	1	83	1	9.8	0	2	16.3	0	2098.69	60.1371	12.4461	28.4088
19	1	1	1	2	1	5	0	2	5	2	1	0.833333	0	24.3827	0	80	0	1	1	39	39	1	#NULL!	#NULL!	96	0	17	0	#NULL!	#NULL!	101	2	12.8	0	2	12.9	0	2985.44	47.692	15.109	36.1507
23	1	1	1	2	1	6	0	2	3	1	0	0.833333	0	26.3889	1	91	0	3	0	47	47	0	#NULL!	#NULL!	102	1	14	0	4	2	89	1	#NULL!	#NULL!	#NULL!	#NULL!	#NULL!	5847.2	49.5572	14.0939	35.0051
48	2	1	1	2	1	3	0	1	3	1	0	0.5	0	30.8764	1	103.5	1	1	1	52	52	0	#NULL!	#NULL!	184	2	25	0	2	1	99	1	16.2	0	2	11.5	0	3103.37	54.9965	21.4925	24.0877
58	2	1	2	1	0	3	0	1	7	3	1	1.25	1	27.4827	1	95.5	1	2	0	40	40	1	#NULL!	#NULL!	138	1	20	0	2	1	95	1	9	0	2	25	0	1684.92	56.3228	12.1515	30.9941
47	2	0	2	1	0	7	1	3	0	3	1	0.6	0	25.4594	1	81.35	1	3	0	46	#NULL!	#NULL!	46	1	86	0	19	0	0	0	92	1	10.6	0	2	12.2	0	2419.83	49.8137	18.7359	30.9803
35	1	0	2	1	0	7	1	3	1	1	0	0.8	0	21.3507	0	71.5	0	3	0	63	#NULL!	#NULL!	63	0	167	2	14	0	3	1	89	1	28	1	1	24.1	0	2502.82	57.2914	16.5569	28.1197
49	2	0	2	1	0	7	1	3	0	3	1	0.8	0	40.8163	1	120	1	2	0	61	#NULL!	#NULL!	61	0	121	1	19	0	9	2	111	2	9	0	2	29.7	1	1967.12	39.0607	19.7038	41.5684
19	1	1	1	2	1	7	1	3	5	2	1	1.5	1	21.5318	0	78.15	0	1	1	39	39	1	#NULL!	#NULL!	90	0	28	0	0	0	109	2	7	0	2	9.8	0	4381.45	44.576	13.369	41.0065
35	1	0	1	2	1	6	0	2	2	1	0	0.6	0	23.8156	0	81.5	1	3	0	84	#NULL!	#NULL!	84	0	133	1	28	0	2	1	108	2	15.9	0	2	14.4	0	885.88	35.8125	23.2353	44.0028
61	2	1	2	1	0	3	0	1	1	1	0	1	1	24.8974	0	87.25	0	2	0	50	50	0	#NULL!	#NULL!	130	1	13	0	1	1	125	2	28.1	1	1	#NULL!	#NULL!	1363.78	53.6324	14.3037	33.6982
36	1	0	2	1	0	5	0	2	0	3	1	1	1	22.609	0	80.25	1	1	1	60	#NULL!	#NULL!	60	0	164	2	10	0	1	1	94	1	21.2	1	1	13.5	0	1482.93	48.4249	16.498	34.9191
23	1	0	1	2	1	3	0	1	7	3	1	2.4	1	19.463	0	69.9	0	1	1	57	#NULL!	#NULL!	57	0	86	0	12	0	2	1	84	1	10.5	0	2	11.4	0	4174.6	52.5706	13.942	31.7186
43	2	1	2	1	0	3	0	1	1	1	0	2	1	28.1392	1	101.5	1	3	0	42	42	0	#NULL!	#NULL!	139	1	28	0	4	2	88	1	26.5	1	1	17.3	0	3841.27	45.0481	15.1252	39.0309
20	1	0	1	2	1	7	1	3	5	2	1	0.75	0	19.6235	0	65.5	0	3	0	60	#NULL!	#NULL!	60	0	101	1	21	0	1	1	81	1	12.4	0	2	14.5	0	3533.74	47.7552	10.1465	41.8563
41	2	0	2	1	0	5	0	2	0	3	1	1.25	1	23.858	0	73	0	3	0	43	#NULL!	#NULL!	43	1	103	1	15	0	0	0	103	2	24.9	1	1	11.9	0	#NULL!	#NULL!	#NULL!	#NULL!
19	1	0	1	2	1	4	0	1	5	2	1	1.125	1	24.4856	0	76.35	0	1	1	89	#NULL!	#NULL!	89	0	95	0	15	0	4	2	110	2	28.2	1	1	19.7	0	3626.06	45.7624	14.1044	39.3832
46	2	0	2	1	0	7	1	3	2	1	0	1.4	1	24.4979	0	74	0	1	1	45	#NULL!	#NULL!	45	1	134	1	18	0	1	1	87	1	6.2	0	2	30.6	1	2730.77	44.8375	13.3015	43.4878
33	1	0	2	1	0	4	0	1	0	3	1	1.75	1	23.6362	0	82	1	3	0	37	#NULL!	#NULL!	37	1	308	2	20	0	4	2	89	1	14	0	2	19.9	0	3709.37	51.9241	13.4105	36.5192
47	2	0	2	1	0	4	0	1	0	3	1	1	1	29.8739	1	85.5	1	3	0	53	#NULL!	#NULL!	53	0	166	2	28	0	3	1	86	1	9.3	0	2	18	0	1539.92	43.858	13.8297	42.3767
50	2	0	2	1	0	4	0	1	0	3	1	0.75	0	32.5948	1	96.5	1	3	0	61	#NULL!	#NULL!	61	0	210	2	39	1	8	2	125	2	12.4	0	2	29.1	1	1633.4	43.7971	16.7582	40.6696
30	1	1	2	1	0	3	0	1	1	1	0	3	1	25.0679	1	87	0	3	0	32	32	1	#NULL!	#NULL!	121	1	16	0	2	1	85	1	20.1	1	1	20.3	0	4505.49	39.2452	13.2156	48.2505
51	2	0	2	1	0	3	0	1	0	3	1	1.75	1	29.7769	1	104.25	1	2	0	44	#NULL!	#NULL!	44	1	210	2	33	1	4	2	110	2	7.9	0	2	23.2	0	2816.41	44.352	8.84067	48.0725
23	1	1	1	2	1	5	0	2	3	1	0	1	1	27.8858	1	90	0	3	0	32	32	1	#NULL!	#NULL!	120	1	44	1	2	1	92	1	24.4	1	1	19.8	0	7977.12	44.4054	15.944	37.0213
36	1	0	2	1	0	4	0	1	0	3	1	1.25	1	27.0726	1	87	1	3	0	57	#NULL!	#NULL!	57	0	178	2	27	0	9	2	95	1	6.2	0	2	37.8	1	1562.81	46.4142	16.1682	38.156
63	2	1	2	1	0	4	0	1	1	1	0	0.5	0	23.0546	0	95	1	3	0	40	40	1	#NULL!	#NULL!	120	1	33	1	1	1	98	1	29.6	1	1	44.9	1	1872.55	50.9343	17.4622	31.3757
45	2	0	2	1	0	7	1	3	2	1	0	1	1	29.9437	1	85	1	1	1	79	#NULL!	#NULL!	79	0	189	2	21	0	5	2	102	2	11.3	0	2	21	0	2523.97	65.518	14.5907	21.8865
47	2	0	2	1	0	3	0	1	0	3	1	1.2	1	23.2874	0	84.5	1	2	0	68	#NULL!	#NULL!	68	0	206	2	14	0	2	1	100	2	7.6	0	2	19.5	0	1861.7	52.5696	16.7889	30.8911
40	2	1	2	1	0	5	0	2	1	1	0	1.66667	1	29.7934	1	97.75	1	3	0	54	54	0	#NULL!	#NULL!	190	2	35	1	9	2	166	2	22.3	1	1	#NULL!	#NULL!	2847.95	52.7934	16.0463	31.2822
25	1	0	1	2	1	7	1	3	7	3	1	1.25	1	21.9677	0	73.25	0	1	1	68	#NULL!	#NULL!	68	0	135	1	14	0	1	1	111	2	10.7	0	2	18.3	0	3942.36	42.6428	13.8771	44.7751
20	1	1	1	2	1	6	0	2	2	1	0	1.25	1	26.1898	1	82.25	0	3	0	39	39	1	#NULL!	#NULL!	101	1	24	0	0	0	84	1	20.7	1	1	15.6	0	5858.9	48.5001	16.0313	33.7478
31	1	0	1	2	1	7	1	3	1	1	0	2	1	19.6142	0	65	0	2	0	62	#NULL!	#NULL!	62	0	157	1	16	0	1	1	96	1	15.8	0	2	19.8	0	3641.13	43.3731	15.5577	42.6924
57	2	1	2	1	0	4	0	1	6	3	1	1	1	25.3217	1	93	0	1	1	46	46	0	#NULL!	#NULL!	141	1	24	0	6	2	125	2	20.7	1	1	11.4	0	2828.26	46.5402	13.1331	38.0367
27	1	1	1	2	1	7	1	3	3	1	0	1.33333	1	25.67	1	86	0	3	0	36	36	1	#NULL!	#NULL!	104	1	15	0	19	2	96	1	14.6	0	2	25.1	0	4429.04	56.9159	17.5489	28.3478
53	2	1	2	1	0	4	0	1	1	1	0	0.833333	0	39.8307	1	119	1	1	1	74	74	0	#NULL!	#NULL!	118	1	15	0	2	1	88	1	13.6	0	2	25.3	0	3355.92	32.437	18.4036	45.9505
38	1	1	2	1	0	4	0	1	3	1	0	0.8	0	27.259	1	88.5	0	3	0	27	27	1	#NULL!	#NULL!	112	1	75	1	1	1	101	2	18.4	0	2	26	0	3467.22	58.0479	11.6191	26.7439
37	1	0	2	1	0	4	0	1	2	1	0	2	1	28.3871	1	92.5	1	3	0	28	#NULL!	#NULL!	28	1	146	1	34	1	2	1	83	1	10	0	2	15.9	0	1771.83	46.7765	14.7594	37.7092
23	1	0	2	1	0	6	0	2	3	1	0	0.5	0	28.6925	1	76.75	0	1	1	81	#NULL!	#NULL!	81	0	92	0	41	1	20	2	101	2	9.5	0	2	25.9	0	1363.11	43.7756	17.1994	39.1583
36	1	0	2	1	0	7	1	3	0	3	1	1.5	1	24.4699	0	77.5	0	3	0	38	#NULL!	#NULL!	38	1	228	2	67	1	4	2	97	1	16.7	0	2	17.4	0	2602.28	46.2188	16.6173	38.3125
37	1	0	2	1	0	7	1	3	0	3	1	1.66667	1	32.5432	1	88.5	1	3	0	76	#NULL!	#NULL!	76	0	69	0	26	0	16	2	89	1	11.6	0	2	22	0	2672.43	48.3589	14.1396	40.387
48	2	0	2	1	0	3	0	1	0	3	1	0.8	0	26.539	1	83	1	3	0	86	#NULL!	#NULL!	86	0	184	2	29	0	9	2	115	2	12.4	0	2	21.6	0	2764.1	53.8658	11.5046	33.8879
29	1	0	2	1	0	4	0	1	0	3	1	1.2	1	25.3963	1	74.5	0	3	0	76	#NULL!	#NULL!	76	0	99	0	13	0	6	2	114	2	11.8	0	2	24.9	0	2634.5	29.2309	12.3768	59.2638
35	1	1	1	2	1	5	0	2	1	1	0	1	1	27.082	1	96	1	3	0	55	55	0	#NULL!	#NULL!	144	1	23	0	1	1	116	2	43.3	2	0	14.4	0	2817.12	44.3674	15.2409	40.5398
52	2	1	2	1	0	3	0	1	3	1	0	1	1	27.5589	1	101.1	1	1	1	65	65	0	#NULL!	#NULL!	137	1	28	0	3	1	145	2	11.8	0	2	29.7	1	2270.27	46.2641	20.9321	33.1967
40	2	0	2	1	0	7	1	3	0	3	1	1	1	27.4395	1	85	1	3	0	69	#NULL!	#NULL!	69	0	121	1	22	0	5	2	102	2	16.5	0	2	12.5	0	2331.16	61.2651	17.2082	23.6405
29	1	0	2	1	0	7	1	3	0	3	1	#NULL!	#NULL!	26.2298	1	90.5	1	3	0	31	#NULL!	#NULL!	31	1	3	0	96	1	4	2	82	1	31.8	2	0	20.7	0	2253.48	54.2882	16.3052	29.5086
20	1	1	1	2	1	6	0	2	5	2	1	1	1	28.481	1	93.5	0	3	0	47	47	0	#NULL!	#NULL!	138	1	17	0	20	2	123	2	8.5	0	2	20.4	0	1295.22	46.4765	16.7084	37.5887
50	2	0	2	1	0	2	0	1	0	3	1	1.2	1	31.1907	1	93	1	2	0	60	#NULL!	#NULL!	60	0	161	2	26	0	7	2	112	2	12.6	0	2	26.7	0	1337.67	54.938	16.8337	28.8017
27	1	1	1	2	1	6	0	2	2	1	0	1.66667	1	21.9018	0	73	0	2	0	53	53	0	#NULL!	#NULL!	137	1	13	0	4	2	91	1	19.9	1	1	12.7	0	3860.98	46.2014	17.6797	35.2998
22	1	1	1	2	1	3	0	1	3	1	0	1.2	1	24.9815	0	97	1	1	1	36	36	1	#NULL!	#NULL!	112	1	21	0	2	1	96	1	13.9	0	2	17.8	0	4598.39	54.1713	12.6304	33.3305
45	2	1	2	1	0	4	0	1	1	1	0	1.5	1	27.9726	1	92.75	0	1	1	55	55	0	#NULL!	#NULL!	181	2	35	1	2	1	185	2	15.1	0	2	80.1	1	3403.71	47.5778	14.6318	38.8217
34	1	1	2	1	0	8	1	3	1	1	0	0.666667	0	28.4046	1	97.55	1	1	1	29	29	1	#NULL!	#NULL!	127	1	43	1	0	0	88	1	10	0	2	20.7	0	2019.97	51.6532	14.3573	37.3673
40	2	0	2	1	0	6	0	2	0	3	1	1	1	23.5523	0	77.5	0	1	1	59	#NULL!	#NULL!	59	0	132	1	15	0	0	0	95	1	12.8	0	2	14.2	0	1456.09	50.6972	15.4823	35.9684
56	2	1	2	1	0	7	1	3	3	1	0	0.444444	0	25.5911	1	88.5	0	2	0	64	64	0	#NULL!	#NULL!	159	1	24	0	3	1	141	2	15.4	0	2	16.9	0	1772.09	61.8367	13.2828	30.6158
21	1	0	1	2	1	7	1	3	0	3	1	1.66667	1	18.1449	0	60	0	2	0	85	#NULL!	#NULL!	85	0	79	0	20	0	1	1	87	1	14.4	0	2	18.5	0	1965.39	53.794	16.8075	29.2861
